# Supplementary material for: Effects of Shrimp Peptide Hydrolysate on Intestinal Microbiota Restoration and Immune Modulation in Cyclophosphamide-Treated Mice
Source: Molecules. 2022 Mar 6;27(5):1720. doi: 10.3390/molecules27051720 (PMC8911659; doi:10.3390/molecules27051720)
Supplement: Supplementary file 1 [file molecules-27-01720-s001.zip]

Archive with 1 entries (1 files):
- molecules-1588079-supplementary.pdf
